# Supplementary material for: The Digital Divide of Know-How and Use of Digital Technologies in Higher Education: The Case of a College in Latin America in the COVID-19 Era
Source: Int J Environ Res Public Health. 2022 Mar 12;19(6):3358. doi: 10.3390/ijerph19063358 (PMC8954789; doi:10.3390/ijerph19063358)
Supplement: Supplementary file 1 [file ijerph-19-03358-s001.zip]

Archive with 1 entries (1 files):
- ijerph-1577152-supplementary.pdf
